# Supplementary material for: An Introduction to Traditional Healing in American Indian and Alaska Native Communities
Source: MedEdPORTAL. 2025 Mar 7;21:11506. doi: 10.15766/mep_2374-8265.11506 (PMC11885593; doi:10.15766/mep_2374-8265.11506)
Supplement: Supplementary file 1 — Facilitator Guide.docxInstructional Slides.pptxTrainee Presurvey.docxTrainee Postsurvey.docx [file mep_2374-8265.11506-s001.zip]

Archive with 5 entries (5 files):
- A. Facilitator Guide.docx
- B. Instructional Slides.pptx
- C. Trainee Presurvey.docx
- D. Trainee Postsurvey.docx
- _Educational Summary Report_11506.pdf
